# Supplementary material for: High-throughput sequencing explores the genetic variability of endophytic bacteria in three Sichuan bamboo species (Phyllostachys edulis, Bambusa rigida, and Pleioblastus amarus)
Source: Front Microbiol. 2025 Feb 19;15:1501057. doi: 10.3389/fmicb.2024.1501057 (PMC11881748; doi:10.3389/fmicb.2024.1501057)
Supplement: Supplementary file 2 [file Data_Sheet_2.csv]

Species name	KZ-Mean(%)	KZ-Sd(%)	MZ-Mean(%)	MZ-Sd(%)	YT-Mean(%)	YT-Sd(%)	P_value
p__Proteobacteria	68.3	8.881	68.63	9.997	62.86	8.51	0.7326
p__Actinobacteriota	13.44	0.048	8.43	0.093	15.8	1.61	0.000632
p__Myxococcota	1.783	1.65	12.99	12.07	4.123	3.307	0.02019
p__Firmicutes	8.53	0.123	1.29	0.0047	6.438	0.039	0.00644
p__Bacteroidota	3.043	1.553	1.661	2.4	4.829	4.311	0.04298
p__Acidobacteriota	0.9588	0.3435	2.937	2.119	1.873	0.8625	0.04611
p__Deinococcota	0.4774	0.4973	2.403	3.95	0.7887	0.9346	0.9565
p__Bdellovibrionota	0.499	0.1109	0.2724	0.3681	0.859	0.527	0.3932
p__Chloroflexi	0.6173	0.2722	0.1606	0.2251	0.4425	0.4116	0.2521
p__Nitrospirota	0.8184	0.9907	0.0007414	0.001284	0.0157	0.02537	0.05521
p__Gemmatimonadota	0.39	0.1933	0.1261	0.2068	0.2611	0.2892	0.3932
p__Cyanobacteria	0.003509	0.004213	0.3145	0.199	0.1314	0.1514	0.03899
p__Verrucomicrobiota	0.2734	0.2968	0.008966	0.009666	0.1033	0.1403	0.5049
p__unclassified_k__norank_d__Bacteria	0.07936	0.1041	0.214	0.3428	0.00828	0.01434	0.4029
p__Entotheonellaeota	0.03896	0.06546	0.218	0.3775	0	0	0.3496
p__NB1-j	0.0378	0.05947	0	0	0.1622	0.2163	0.2246
p__Desulfobacterota	0.1479	0.1411	0	0	0.01772	0.01106	0.05521
p__Planctomycetota	0.07542	0.07277	0.02692	0.04663	0.01999	0.03462	0.363
p__Armatimonadota	0.01909	0.03306	0.009815	0.01334	0.06695	0.1141	0.8542
p__MBNT15	0.05307	0.07653	0.000641	0.00111	0	0	0.1988
p__Elusimicrobiota	0.02045	0.03542	0	0	0.01883	0.03078	0.3496
p__SAR324_cladeMarine_group_B	0.02113	0.03661	0	0	0	0	0.3679
p__Fusobacteriota	0.01714	0.02769	0	0	0	0	0.1054
p__Patescibacteria	0.006817	0.01181	0	0	0	0	0.3679
p__Abditibacteriota	0	0	0	0	0.00276	0.00478	0.3679
p__Fibrobacterota	0.002727	0.004723	0	0	0	0	0.3679
