# Supplementary material for: High-throughput sequencing explores the genetic variability of endophytic bacteria in three Sichuan bamboo species (Phyllostachys edulis, Bambusa rigida, and Pleioblastus amarus)
Source: Front Microbiol. 2025 Feb 19;15:1501057. doi: 10.3389/fmicb.2024.1501057 (PMC11881748; doi:10.3389/fmicb.2024.1501057)
Supplement: Supplementary file 3 [file Data_Sheet_3.csv]

Species name	KZ-Mean(%)	KZ-Sd(%)	MZ-Mean(%)	MZ-Sd(%)	YT-Mean(%)	YT-Sd(%)	P_value	P_adjust
g__1174-901-12	1.09	0.3537	32.58	25.83	7.853	5.088	0.06081	0.4947
g__Sphingomonas	3.864	1.785	8.669	7.522	11.31	7.394	0.3932	0.5253
g__unclassified_f__Enterobacteriaceae	16.61	23.83	1.768	2.796	1.109	0.9422	0.1931	0.5031
g__P3OB-42	0.6694	1.085	12.27	12.35	3.875	3.123	0.07939	0.4947
g__Aquabacterium	6.491	4.08	1.948	2.808	4.586	2.667	0.1479	0.5031
g__Methylobacterium-Methylorubrum	2.061	0.7755	2.442	2.437	6.903	3.626	0.1184	0.5031
g__Ralstonia	4.397	2.07	1.905	2.956	3.531	2.189	0.4911	0.6194
g__Pseudomonas	1.839	0.7646	3.371	5.689	1.351	0.9353	0.5611	0.6194
g__Amnibacterium	0.2966	0.2138	1.209	1.452	3.794	2.495	0.1479	0.5031
g__Chryseobacterium	2.285	1.33	1.377	2.136	1.614	1.228	0.6703	0.7216
g__Curtobacterium	0.3846	0.6045	2.092	1.604	2.724	3.526	0.1931	0.5031
g__Massilia	1.219	0.1501	1.501	0.656	2.329	3.246	0.6703	0.7216
g__Burkholderia-Caballeronia-Paraburkholderia	1.827	1.345	1.581	1.468	1.433	0.6578	0.9565	0.9565
g__Methylocella	0.3732	0.322	2.85	3.186	1.384	0.3629	0.1133	0.5002
g__Brevundimonas	1.505	1.058	1.251	1.857	1.637	0.7982	0.7326	0.768
g__Bryocella	0.4091	0.3256	2.589	2.058	0.88	0.6527	0.3932	0.5253
g__Bacillus	2.281	1.122	0.4441	0.7326	1.149	1.045	0.2019	0.5031
g__unclassified_f__Comamonadaceae	2.669	2.604	0.09861	0.1708	0.9136	0.2038	0.0594	0.4947
g__Escherichia-Shigella	0.4386	0.2992	0.6314	1.027	2.6	1.646	0.1133	0.5002
g__Corynebacterium	1.677	0.8826	1.168	1.826	0.7424	0.433	0.4298	0.5649
g__Bradyrhizobium	1.777	0.7157	0.8084	1.259	0.794	0.484	0.2881	0.5031
g__Comamonas	0.9973	0.7846	0.8135	1.228	1.132	0.5644	0.7326	0.768
g__Deinococcus	0.09458	0.05968	2.353	3.975	0.4884	0.4992	0.8371	0.8637
g__Enterobacter	2.009	2.264	0.02565	0.005585	0.5891	0.2439	0.05091	0.4947
g__Lactobacillus	0.7239	0.5733	0.1092	0.09942	1.526	0.8809	0.05817	0.4947
g__Frigoribacterium	0.9958	1.113	0.2393	0.09322	1.018	1.27	0.5611	0.6194
g__Bacteroides	0.1315	0.06714	0.2013	0.2326	1.908	2.171	0.6703	0.7216
g__Bifidobacterium	0.692	0.4248	0.2191	0.288	1.145	0.519	0.07939	0.4947
g__Acidiphilium	0.1588	0.1633	0.487	0.3834	1.236	1.342	0.2521	0.5031
g__Aureimonas	1.046	1.797	0.1746	0.2475	0.6167	0.5152	0.4298	0.5649
g__unclassified_o__Rhizobiales	1.234	0.8231	0.01558	0.02325	0.4378	0.3811	0.03899	0.4947
g__Pelomonas	0.757	0.3234	0.2817	0.3903	0.453	0.3232	0.2521	0.5031
g__Microbacterium	0.4606	0.0553	0.3209	0.5294	0.6546	0.5196	0.4911	0.6194
g__Kineococcus	0	0	0.1259	0.1921	1.283	2.097	0.1012	0.4947
g__unclassified_f__Acetobacteraceae	0.004873	0.006514	0.861	0.704	0.4562	0.3152	0.06081	0.4947
g__Cutibacterium	0.888	1.091	0.06825	0.1068	0.211	0.182	0.2521	0.5031
g__Kocuria	0	0	1.122	1.943	0.02624	0.04544	0.558	0.6194
g__Nocardioides	0.6712	0.06429	0.154	0.2388	0.2618	0.2011	0.05091	0.4947
g__Psychroglaciecola	0.9501	1.646	0.002564	0.004441	0.05764	0.09984	0.9392	0.9501
g__Clostridium_sensu_stricto_1	0.5687	0.6462	0.01025	0.009079	0.4136	0.3642	0.1133	0.5002
g__MN_122.2a	0.07118	0.1233	0	0	0.8981	1.556	0.558	0.6194
g__norank_f__Xanthobacteraceae	0.8918	0.1253	0.0148	0.01444	0.02311	0.04003	0.06053	0.4947
g__norank_f__67-14	0.54	0.6489	0.0445	0.04564	0.3143	0.267	0.1931	0.5031
g__Faecalibacterium	0.3653	0.6327	0.0007414	0.001284	0.5071	0.2572	0.2225	0.5031
g__Bdellovibrio	0.2262	0.1282	0.1643	0.2401	0.4681	0.5486	0.7326	0.768
g__Nitrospira	0.8184	0.9907	0.0007414	0.001284	0.0157	0.02537	0.05521	0.4947
g__Jatrophihabitans	0.2388	0.3387	0.007049	0.009088	0.5632	0.1624	0.08792	0.4947
g__Bosea	0.5793	0.4681	0.126	0.2183	0.09939	0.1103	0.1905	0.5031
g__Stenotrophomonas	0.3921	0.2672	0.1025	0.1676	0.3037	0.2689	0.2521	0.5031
g__Allorhizobium-Neorhizobium-Pararhizobium-Rhizobium	0.56	0.276	0.00897	0.008671	0.2182	0.1946	0.1133	0.5002
g__unclassified_f__Sphingomonadaceae	0.1329	0.2302	0.2283	0.3577	0.3928	0.2006	0.4792	0.6194
g__Herbaspirillum	0.0242	0.04003	0.4502	0.4474	0.2618	0.2141	0.1767	0.5031
g__Streptococcus	0.397	0.348	0.05985	0.1004	0.2791	0.08742	0.1184	0.5031
g__Roseomonas	0.5489	0.2846	0.008333	0.01443	0.1737	0.3008	0.09294	0.4947
g__Truepera	0.3794	0.5324	0.04988	0.05311	0.3003	0.4573	0.5866	0.6435
g__Exiguobacterium	0.5381	0.6466	0	0	0.1839	0.1057	0.1258	0.5031
g__Melittangium	0	0	0.6791	1.151	0.03686	0.06384	0.2807	0.5031
g__Propionivibrio	0	0	0.0007414	0.001284	0.715	1.169	0.1988	0.5031
g__Gordonia	0.3425	0.4138	0.02595	0.04494	0.3273	0.3073	0.1163	0.5031
g__Microvirga	0.4207	0.4202	0.003204	0.004003	0.2633	0.2996	0.2883	0.5031
g__unclassified_f__Acidobacteriaceae_Subgroup_1	0.001412	0.001225	0.3237	0.0586	0.3558	0.2048	0.06081	0.4947
g__Paenibacillus	0.6359	0.1847	0.00651	0.009416	0.03053	0.04059	0.06282	0.4947
g__Actinomycetospora	0.1481	0.1162	0.02178	0.01886	0.47	0.3461	0.05091	0.4947
g__Mycobacterium	0.3218	0.157	0.03555	0.05249	0.2673	0.1805	0.09915	0.4947
g__Arthrobacter	0.4693	0.6015	0.008433	0.01273	0.1261	0.1294	0.4792	0.6194
g__Rhodoplanes	0.469	0.1023	0.1008	0.1746	0.03255	0.05459	0.06053	0.4947
g__Pseudonocardia	0.5581	0.6931	0	0	0.03098	0.05205	0.05387	0.4947
g__Geodermatophilus	0.1102	0.1504	0.4308	0.7461	0.04123	0.07141	0.8079	0.8418
g__Delftia	0.1153	0.1029	0.1587	0.2748	0.3061	0.323	0.4882	0.6194
g__IS-44	0.1634	0.2272	0.4018	0.696	0	0	0.3496	0.5031
g__norank_f__norank_o__0319-6G20	0.09224	0.1557	0.09396	0.1065	0.3533	0.1125	0.1133	0.5002
g__norank_f__TRA3-20	0.3426	0.3589	0.1724	0.2457	0.02249	0.03895	0.5011	0.6194
g__Ramlibacter	0.4344	0.4166	0.009615	0.01665	0.0927	0.1389	0.3808	0.5153
g__Solirubrobacter	0.291	0.05618	0.03924	0.01868	0.2037	0.119	0.05091	0.4947
g__Enterococcus	0.1167	0.1784	0.009815	0.01334	0.3809	0.4784	0.1287	0.5031
g__norank_f__Beijerinckiaceae	0.2159	0.3019	0.04342	0.04842	0.2198	0.3518	0.9551	0.9565
g__MND1	0.423	0.3651	0	0	0.05185	0.08981	0.06245	0.4947
g__norank_f__Gemmatimonadaceae	0.3274	0.1858	0.086	0.149	0.05122	0.08872	0.09294	0.4947
g__Gaiella	0.3851	0.3339	0.0007414	0.001284	0.07442	0.1271	0.1664	0.5031
g__Candidatus_Alysiosphaera	0.04394	0.04342	0.007792	0.01162	0.4055	0.7008	0.832	0.8618
g__unclassified_f__Beijerinckiaceae	0.1383	0.1359	0.03726	0.03214	0.2809	0.2044	0.2521	0.5031
g__Amaricoccus	0.2594	0.3736	0.1097	0.1901	0.08568	0.1009	0.5584	0.6194
g__Lapillicoccus	0.1457	0.2277	0.002224	0.003852	0.3053	0.4272	0.09724	0.4947
g__norank_f__norank_o__Chloroplast	0.003509	0.004213	0.3145	0.199	0.1314	0.1514	0.03899	0.4947
g__Mesorhizobium	0.3945	0.1466	0.007791	0.009907	0.04578	0.07562	0.06646	0.4947
g__Lysobacter	0.2735	0.2783	0.007051	0.01221	0.1618	0.1081	0.06497	0.4947
g__Hydrogenophaga	0.3152	0.428	0	0	0.1202	0.1539	0.1289	0.5031
g__Altererythrobacter	0.4018	0.5491	0.01218	0.02109	0.01687	0.02921	0.363	0.5031
g__unclassified_f__Rhizobiaceae	0.2703	0.2456	0.1093	0.1827	0.04909	0.04089	0.4298	0.5649
g__Ellin6055	0.1261	0.124	0.1591	0.2462	0.1387	0.1825	0.8371	0.8637
g__norank_f__Hyphomicrobiaceae	0.3494	0.03697	0.01218	0.02109	0.0564	0.07682	0.04965	0.4947
g__Staphylococcus	0.2984	0.4246	0.05198	0.07	0.0654	0.1042	0.5611	0.6194
g__Quadrisphaera	0.04514	0.06134	0.1955	0.322	0.1736	0.161	0.832	0.8618
g__Rubritepida	0.283	0.4722	0.1012	0.1464	0.02061	0.03571	0.5501	0.6194
g__Rhodococcus	0.1738	0.09311	0.01843	0.03028	0.2115	0.2091	0.06646	0.4947
g__Hyphomicrobium	0.2363	0.2303	0.03929	0.06806	0.11	0.1106	0.4128	0.5472
g__Pseudarthrobacter	0.333	0.2449	0.00651	0.009416	0.04598	0.05437	0.05091	0.4947
g__norank_f__Caulobacteraceae	0.04042	0.06599	0.09569	0.1193	0.2352	0.2752	0.646	0.7026
g__Paracoccus	0.1333	0.1222	0.008594	0.00994	0.2259	0.2705	0.1184	0.5031
g__Sporosarcina	0.3556	0.4746	0.008796	0.01361	0.003363	0.001149	0.1133	0.5002
g__norank_f__Pleomorphomonadaceae	0.1816	0.07988	0.06597	0.05461	0.1189	0.08585	0.2019	0.5031
g__Granulicella	0.04798	0.01716	0.006811	0.006045	0.3113	0.2578	0.02732	0.4947
g__Acidibacter	0.2748	0.1764	0.0125	0.02001	0.07857	0.01787	0.02732	0.4947
g__Turicibacter	0.2276	0.3923	0	0	0.138	0.1768	0.2369	0.5031
g__Glutamicibacter	0.03974	0.06481	0.3218	0.5458	0	0	0.2246	0.5031
g__Aminobacter	0.3244	0.219	0.0007414	0.001284	0.01812	0.03138	0.05194	0.4947
g__Terrisporobacter	0.2159	0.3597	0	0	0.1095	0.1494	0.1199	0.5031
g__norank_f__Pedosphaeraceae	0.2497	0.2764	0	0	0.0688	0.1173	0.2246	0.5031
g__norank_f__norank_o__norank_c__TK10	0.2517	0.09928	0.007683	0.01331	0.05131	0.08703	0.05521	0.4947
g__norank_f__Acetobacteraceae	0.007469	0.006055	0.03927	0.03853	0.2566	0.09902	0.05091	0.4947
g__unclassified_k__norank_d__Bacteria	0.07936	0.1041	0.214	0.3428	0.00828	0.01434	0.4029	0.5355
g__Lachnoclostridium	0.008181	0.01417	0.01345	0.01169	0.2674	0.2277	0.276	0.5031
g__Haliangium	0.2553	0.3802	0	0	0.03311	0.05735	0.2807	0.5031
g__unclassified_f__Weeksellaceae	0.03496	0.05704	0.007893	0.01007	0.2446	0.3486	0.2949	0.5031
g__Rhodopseudomonas	0.009544	0.01653	0.2599	0.4319	0.01749	0.0303	0.6884	0.7335
g__norank_f__norank_o__Blfdi19	0.2756	0.4267	0	0	0	0	0.02211	0.4947
g__Achromobacter	0.1949	0.3359	0.01795	0.02944	0.06044	0.0631	0.528	0.6194
g__unclassified_c__Actinobacteria	0.2598	0.3548	0.002564	0.004441	0.01062	0.01839	0.09294	0.4947
g__norank_f__Steroidobacteraceae	0.09093	0.09944	0.1616	0.2799	0.01937	0.03354	0.6188	0.6759
g__Subdoligranulum	0	0	0.09119	0.1579	0.1802	0.1163	0.1009	0.4947
g__norank_f__Roseiflexaceae	0.07305	0.1245	0.03933	0.05687	0.1559	0.1398	0.4316	0.5649
g__norank_f__norank_o__CCD24	0.2187	0.1871	0	0	0.04873	0.0844	0.06245	0.4947
g__Friedmanniella	0.1899	0.2947	0.000641	0.00111	0.0719	0.04307	0.0594	0.4947
g__Sphingobacterium	0.07019	0.08802	0.006404	0.006745	0.1823	0.2793	0.5501	0.6194
g__norank_f__Entotheonellaceae	0.03896	0.06546	0.218	0.3775	0	0	0.3496	0.5031
g__unclassified_o__Bacillales	0.2563	0.444	0	0	0	0	0.3679	0.5031
g__Subgroup_10	0.2524	0.2223	0.002563	0.002938	0	0	0.1914	0.5031
g__Micromonospora	0.03209	0.0537	0.1431	0.2478	0.06934	0.1201	0.9481	0.9554
g__Rhizorhapis	0.2138	0.1963	0.000641	0.00111	0.02918	0.05054	0.09294	0.4947
g__Alistipes	0	0	0	0	0.2434	0.2833	0.02211	0.4947
g__Flavobacterium	0.1811	0.208	0.001382	0.001206	0.05872	0.1017	0.6386	0.696
g__Roseisolibacter	0.01955	0.03387	0.02302	0.02901	0.1968	0.3288	0.6611	0.7161
g__Novosphingobium	0.1855	0.2675	0.01666	0.02722	0.03007	0.05025	0.2696	0.5031
g__Aeromonas	0.06993	0.04629	0	0	0.1588	0.1978	0.1289	0.5031
g__Bauldia	0.2229	0.1853	0	0	0	0	0.02211	0.4947
g__Atopostipes	0.1163	0.1785	0.01729	0.02994	0.08442	0.1444	0.3808	0.5153
g__Clostridium_sensu_stricto_10	0.2169	0.2941	0	0	0	0	0.02211	0.4947
g__unclassified_c__Alphaproteobacteria	0.04283	0.03724	0.1358	0.2003	0.03373	0.05843	0.6611	0.7161
g__MM2	0.015	0.02598	0.1297	0.2114	0.06747	0.1169	0.6884	0.7335
g__Craurococcus-Caldovatus	0.08776	0.128	0.001923	0.003331	0.1222	0.1697	0.3838	0.5154
g__Iamia	0.02527	0.04189	0.1822	0.3122	0.0006247	0.001082	0.3838	0.5154
g__Tepidimonas	0.07449	0.129	0.008974	0.01554	0.1228	0.1557	0.4999	0.6194
g__Symbiobacterium	0.1962	0.1773	0.007144	0.01051	0	0	0.05387	0.4947
g__Tsukamurella	0.1176	0.2036	0.001282	0.00222	0.08433	0.1461	0.9392	0.9501
g__Anaeromyxobacter	0.2013	0.2872	0	0	0.0006247	0.001082	0.1988	0.5031
g__Blastococcus	0.1914	0.2205	0.008973	0.01391	0.00069	0.001195	0.09156	0.4947
g__Herminiimonas	0.08135	0.1409	0.01218	0.02109	0.1067	0.1849	0.9392	0.9501
g__norank_f__norank_o__norank_c__norank_p__NB1-j	0.0378	0.05947	0	0	0.1622	0.2163	0.2246	0.5031
g__Reyranella	0.169	0.1761	0.008333	0.01443	0.01812	0.03138	0.1663	0.5031
g__Ellin6067	0.0634	0.1098	0.08971	0.1554	0.04185	0.07249	0.9392	0.9501
g__Rubrobacter	0.02623	0.02771	0.01082	0.01405	0.154	0.2034	0.2696	0.5031
g__unclassified_f__Solirubrobacteraceae	0.06282	0.1068	0.008531	0.00597	0.1195	0.2033	0.7326	0.768
g__Gemmobacter	0.1681	0.1315	0.01399	0.02258	0.007648	0.009606	0.1133	0.5002
g__Geobacillus	0.1734	0.1708	0.01484	0.02381	0	0	0.05387	0.4947
g__Devosia	0.09574	0.158	0.002023	0.001931	0.08715	0.1109	0.06081	0.4947
g__unclassified_f__Alcaligenaceae	0.05477	0.09487	0	0	0.1288	0.2231	0.558	0.6194
g__Klenkia	0.07378	0.1056	0.002562	0.002219	0.107	0.154	0.5501	0.6194
g__Ornithinibacter	0.1792	0.2706	0.003205	0.005551	0	0	0.1988	0.5031
g__Abiotrophia	0	0	0.1824	0.3159	0	0	0.3679	0.5031
g__IMCC26207	0.09407	0.04138	0.05783	0.1002	0.02811	0.04869	0.3613	0.5031
g__norank_f__norank_o__Rhizobiales	0.1782	0.3086	0	0	0	0	0.3679	0.5031
g__unclassified_f__Rickettsiaceae	0	0	0.06394	0.05292	0.1137	0.1969	0.1466	0.5031
g__norank_f__Intrasporangiaceae	0.1478	0.1682	0.009074	0.01384	0.0185	0.03205	0.466	0.6084
g__Prevotella	0	0	0.008963	0.01552	0.1645	0.2463	0.06245	0.4947
g__Acidothermus	0.1021	0.1637	0.02292	0.02666	0.04591	0.07223	0.9565	0.9565
g__Arenimonas	0.03691	0.06192	0.1332	0.2275	0	0	0.2246	0.5031
g__Peredibacter	0.1425	0.16	0.0007414	0.001284	0.02686	0.04653	0.1663	0.5031
g__unclassified_f__Prevotellaceae	0.168	0.2909	0	0	0	0	0.3679	0.5031
g__unclassified_f__Lachnospiraceae	0.01721	0.02981	0.1053	0.1823	0.04453	0.04259	0.8079	0.8418
g__norank_f__D05-2	0.04755	0.04586	0	0	0.1166	0.1395	0.2246	0.5031
g__norank_f__norank_o__Gaiellales	0.05634	0.08111	0.0643	0.108	0.04238	0.05963	0.9246	0.9501
g__Ruminococcus_torques_group	0.005554	0.007679	0.0237	0.02159	0.1334	0.1471	0.3607	0.5031
g__Fastidiosipila	0.1623	0.275	0	0	0	0	0.1054	0.4947
g__Pseudolabrys	0.1126	0.1635	0.004246	0.004462	0.04531	0.04085	0.2881	0.5031
g__Halomonas	0.01681	0.0224	0.0215	0.03724	0.1235	0.1409	0.289	0.5031
g__Marmoricola	0.08613	0.1105	0.0007414	0.001284	0.07369	0.1053	0.09724	0.4947
g__norank_f__norank_o__Clostridia_UCG-014	0	0	0.03603	0.05748	0.1245	0.1234	0.07749	0.4947
g__norank_f__Ardenticatenaceae	0.02942	0.04893	0	0	0.1302	0.2256	0.3496	0.5031
g__Amycolatopsis	0.0007303	0.001265	0.1587	0.2748	0	0	0.558	0.6194
g__Cellulomonas	0.06282	0.1068	0	0	0.09596	0.1155	0.2246	0.5031
g__Steroidobacter	0.1573	0.2549	0	0	0	0	0.1054	0.4947
g__norank_f__norank_o__norank_c__MB-A2-108	0.09465	0.1152	0.001483	0.002568	0.05872	0.1017	0.4999	0.6194
g__Solibacillus	0.1508	0.1393	0	0	0.00069	0.001195	0.1988	0.5031
g__Pedomicrobium	0.09423	0.1593	0	0	0.05622	0.09738	0.1009	0.4947
g__unclassified_f__Thermomonosporaceae	0.1317	0.2132	0.01463	0.02201	0.003341	0.001063	0.2881	0.5031
g__norank_f__Bacillaceae	0.1494	0.2588	0	0	0	0	0.3679	0.5031
g__Rhizobacter	0	0	0.009064	0.01382	0.1384	0.1639	0.07749	0.4947
g__Cellvibrio	0.1437	0.2434	0.000641	0.00111	0.001315	0.001143	0.05521	0.4947
g__Candidatus_Nucleicultrix	0.1174	0.1772	0	0	0.02499	0.04328	0.1009	0.4947
g__Candidatus_Berkiella	0.1416	0.2452	0	0	0	0	0.3679	0.5031
g__Micrococcus	0.1322	0.2289	0.000641	0.00111	0.007496	0.01298	0.9392	0.9501
g__unclassified_o__Rickettsiales	0	0	0	0	0.1381	0.2391	0.3679	0.5031
g__Candidatus_Solibacter	0.07918	0.1351	0.0007414	0.001284	0.05383	0.04889	0.276	0.5031
g__PMMR1	0	0	0.000641	0.00111	0.1331	0.2305	0.558	0.6194
g__norank_f__norank_o__Zavarziniales	0.1331	0.1847	0	0	0	0	0.1054	0.4947
g__Erwinia	0.05297	0.05173	0.05628	0.08436	0.02303	0.02714	0.9565	0.9565
g__Pajaroellobacter	0.09013	0.1456	0.03781	0.05897	0.0007116	0.001233	0.3838	0.5154
g__Woeseia	0.1283	0.2222	0	0	0	0	0.3679	0.5031
g__Afipia	0	0	0.1283	0.2222	0	0	0.3679	0.5031
g__Rubellimicrobium	0.06296	0.05192	0.0302	0.04901	0.03426	0.04575	0.4316	0.5649
g__norank_f__norank_o__Rhodospirillales	0.002045	0.003542	0.1246	0.2157	0	0	0.558	0.6194
g__Patulibacter	0.08839	0.1531	0	0	0.03132	0.05241	0.3496	0.5031
g__norank_f__norank_o__Subgroup_7	0.03545	0.0614	0	0	0.08308	0.1439	0.558	0.6194
g__Thermostaphylospora	0.1173	0.2032	0	0	0	0	0.3679	0.5031
g__norank_f__Rhizobiales_Incertae_Sedis	0.1139	0.1779	0.0007414	0.001284	0	0	0.06245	0.4947
g__Ilumatobacter	0.08795	0.1523	0	0	0.02418	0.01954	0.1466	0.5031
g__Ahniella	0.1098	0.1676	0	0	0	0	0.1054	0.4947
g__FFCH5858	0.1095	0.1897	0	0	0	0	0.3679	0.5031
g__Dongia	0.06906	0.06279	0.02578	0.03043	0.01437	0.02489	0.3808	0.5153
g__norank_f__BIrii41	0.09932	0.172	0.0007414	0.001284	0.008833	0.01349	0.8079	0.8418
g__Sphingopyxis	0.08291	0.1314	0.005128	0.008882	0.02061	0.03571	0.6884	0.7335
g__Isoptericola	0.0006817	0.001181	0	0	0.1074	0.1861	0.558	0.6194
g__Sphingobium	0.1043	0.1719	0.003205	0.005551	0	0	0.1988	0.5031
g__unclassified_f__Rhodocyclaceae	0.007548	0.01123	0	0	0.09882	0.09206	0.1914	0.5031
g__Streptomyces	0.09202	0.08602	0.000641	0.00111	0.01312	0.02272	0.09294	0.4947
g__norank_f__SC-I-84	0.05863	0.1016	0	0	0.04694	0.07946	0.3496	0.5031
g__CHKCI001	0	0	0.1045	0.1811	0	0	0.3679	0.5031
g__norank_f__norank_o__Microtrichales	0.09597	0.09059	0	0	0.006872	0.0119	0.1988	0.5031
g__Terriglobus	0.01955	0.03387	0	0	0.07983	0.09411	0.2807	0.5031
g__unclassified_c__Anaerolineae	0.09934	0.1721	0	0	0	0	0.3679	0.5031
g__Bryobacter	0.05547	0.09013	0	0	0.04258	0.05063	0.06053	0.4947
g__norank_f__env.OPS_17	0.06724	0.09277	0	0	0.0307	0.05133	0.2246	0.5031
g__norank_f__norank_o__norank_c__Alphaproteobacteria	0.04227	0.07321	0.03168	0.05158	0.02323	0.02247	0.832	0.8618
g__Citrifermentans	0.09537	0.1633	0	0	0	0	0.1054	0.4947
g__unclassified_f__Microbacteriaceae	0.02143	0.02926	0.002224	0.003852	0.07096	0.06335	0.3808	0.5153
g__Caedibacter	0	0	0.05863	0.09583	0.03468	0.03012	0.2369	0.5031
g__Thermoflavimicrobium	0.09237	0.09153	0	0	0	0	0.1054	0.4947
g__Phaselicystis	0.01641	0.01643	0	0	0.07543	0.1307	0.3496	0.5031
g__norank_f__Micropepsaceae	0.004434	0.005768	0.002224	0.003852	0.08474	0.09047	0.05521	0.4947
g__norank_f__Sandaracinaceae	0.09129	0.1581	0	0	0	0	0.3679	0.5031
g__norank_f__norank_o__IMCC26256	0.05055	0.08553	0.03017	0.029	0.009995	0.01731	0.5521	0.6194
g__norank_f__norank_o__Frankiales	0.0767	0.1003	0	0	0.01312	0.02272	0.1988	0.5031
g__alphaI_cluster	0.01568	0.02716	0.07414	0.1284	0	0	0.558	0.6194
g__Haematobacter	0.08951	0.1133	0	0	0	0	0.1054	0.4947
g__SM1A02	0.04134	0.04056	0.02692	0.04663	0.01999	0.03462	0.6884	0.7335
g__norank_f__norank_o__Xanthomonadales	0.08759	0.1499	0	0	0	0	0.1054	0.4947
g__Demequina	0.07615	0.1231	0	0	0.01062	0.01839	0.2807	0.5031
g__unclassified_f__Steroidobacteraceae	0.006817	0.01181	0.07923	0.1356	0.0006247	0.001082	0.4999	0.6194
g__norank_f__norank_o__0319-7L14	0.02533	0.04185	0.0006402	0.001109	0.06068	0.1033	0.4029	0.5355
g__Rhodanobacter	0.04574	0.0663	0.01517	0.01971	0.02281	0.03225	0.7326	0.768
g__unclassified_f__Ktedonobacteraceae	0.0007303	0.001265	0	0	0.08272	0.1018	0.1988	0.5031
g__Kineosporia	0	0	0	0	0.08326	0.1442	0.3679	0.5031
g__Alloprevotella	0.008181	0.01417	0	0	0.07371	0.1277	0.558	0.6194
g__Aquamicrobium	0.008181	0.01417	0	0	0.07241	0.1222	0.2807	0.5031
g__Blautia	0.009544	0.01653	0	0	0.07001	0.1049	0.1009	0.4947
g__norank_f__norank_o__norank_c__JG30-KF-CM66	0.07946	0.1187	0	0	0	0	0.1054	0.4947
g__norank_f__Methyloligellaceae	0.009544	0.01653	0	0	0.06872	0.119	0.558	0.6194
g__Dietzia	0.009544	0.01653	0	0	0.06805	0.06211	0.1988	0.5031
g__Parviterribacter	0.07439	0.1253	0.002224	0.003852	0	0	0.2807	0.5031
g__Caulobacter	0.004772	0.008266	0	0	0.07054	0.07761	0.1988	0.5031
g__norank_f__norank_o__Armatimonadales	0	0	0.008333	0.01443	0.06695	0.1141	0.2807	0.5031
g__Azoarcus	0	0	0	0	0.07512	0.1093	0.1054	0.4947
g__Prevotellaceae_UCG-004	0	0	0	0	0.07309	0.1266	0.3679	0.5031
g__norank_f__Sphingomonadaceae	0.03	0.05196	0	0	0.04123	0.07141	0.558	0.6194
g__norank_f__NS9_marine_group	0.02006	0.0186	0	0	0.0507	0.04861	0.05521	0.4947
g__Pseudofulvimonas	0.01023	0.01771	0	0	0.05924	0.06665	0.06245	0.4947
g__unclassified_f__Micromonosporaceae	0.03618	0.06078	0.009614	0.01502	0.02343	0.02496	0.8712	0.897
g__Aerococcus	0.01783	0.02887	0	0	0.05104	0.04721	0.1914	0.5031
g__Fictibacillus	0.06555	0.1115	0.003302	0.003953	0	0	0.2246	0.5031
g__norank_f__Oxalobacteraceae	0	0	0.000641	0.00111	0.0676	0.1171	0.558	0.6194
g__Dorea	0	0	0.001923	0.003331	0.0657	0.05904	0.1988	0.5031
g__unclassified_o__Microtrichales	0.05983	0.09662	0.005769	0.009992	0	0	0.2807	0.5031
g__Luedemannella	0.01977	0.03424	0	0	0.04444	0.07513	0.2807	0.5031
g__norank_f__Mitochondria	0.02863	0.04959	0.006673	0.01156	0.02859	0.03727	0.5324	0.6194
g__Thioclava	0.009133	0.01042	0.01483	0.02568	0.03763	0.06154	0.5584	0.6194
g__norank_f__JG30-KF-AS9	0	0	0.06005	0.104	0	0	0.3679	0.5031
g__Parabacteroides	0	0	0	0	0.05831	0.05478	0.1054	0.4947
g__norank_f__A21b	0.05819	0.06481	0	0	0	0	0.02211	0.4947
g__Polaromonas	0	0	0	0	0.05691	0.09679	0.1054	0.4947
g__Christensenellaceae_R-7_group	0.01091	0.01889	0	0	0.04543	0.06654	0.2807	0.5031
g__Anaerocolumna	0.05497	0.07655	0	0	0	0	0.1054	0.4947
g__Lactococcus	0	0	0	0	0.05478	0.04684	0.02211	0.4947
g__norank_f__Paracaedibacteraceae	0	0	0	0	0.05464	0.05173	0.02211	0.4947
g__Thermobifida	0.02454	0.04251	0	0	0.02999	0.05194	0.558	0.6194
g__Nordella	0.05055	0.08553	0.003846	0.006661	0	0	0.2807	0.5031
g__norank_f__norank_o__norank_c__norank_p__MBNT15	0.05307	0.07653	0.000641	0.00111	0	0	0.1988	0.5031
g__Nakamurella	0.03073	0.05134	0.01419	0.02267	0.00828	0.01434	0.7209	0.7649
g__Edaphobacter	0	0	0	0	0.05245	0.04869	0.02211	0.4947
g__norank_f__Muribaculaceae	0.007499	0.01299	0.03697	0.06238	0.0069	0.01195	0.6884	0.7335
g__unclassified_f__Burkholderiaceae	0	0	0.01923	0.03331	0.03105	0.05378	0.558	0.6194
g__Neisseria	0	0	0.004587	0.006121	0.04506	0.07621	0.2369	0.5031
g__Herpetosiphon	0.04928	0.08535	0	0	0	0	0.3679	0.5031
g__Peptococcus	0	0	0	0	0.04873	0.0844	0.3679	0.5031
g__Morganella	0.01101	0.01708	0	0	0.03766	0.04487	0.1012	0.4947
g__unclassified_f__Myxococcaceae	0.01636	0.02834	0	0	0.03123	0.0541	0.558	0.6194
g__unclassified_o__Burkholderiales	0.006136	0.01063	0	0	0.04144	0.05632	0.1988	0.5031
g__unclassified_o__Myxococcales	0	0	0	0	0.04697	0.08135	0.3679	0.5031
g__Terrabacter	0.008911	0.01358	0.0007414	0.001284	0.03726	0.05741	0.3168	0.5031
g__norank_f__norank_o__Kapabacteriales	0.01237	0.01943	0	0	0.03444	0.05782	0.2369	0.5031
g__Chloronema	0	0	0.04523	0.07833	0	0	0.3679	0.5031
g__unclassified_f__Xanthobacteraceae	0.008863	0.01535	0	0	0.03632	0.06107	0.2807	0.5031
g__Fusicatenibacter	0	0	0.000641	0.00111	0.04416	0.07648	0.558	0.6194
g__Rothia	0	0	0	0	0.04248	0.07358	0.3679	0.5031
g__Propionicimonas	0.04204	0.0693	0	0	0	0	0.1054	0.4947
g__norank_f__SM2D12	0.01568	0.02716	0	0	0.02624	0.04544	0.558	0.6194
g__Ochrobactrum	0.0006817	0.001181	0.04054	0.06639	0.0006247	0.001082	0.363	0.5031
g__Ensifer	0.02863	0.04959	0	0	0.01312	0.02272	0.558	0.6194
g__unclassified_f__Devosiaceae	0.03915	0.03586	0	0	0.001423	0.002465	0.1988	0.5031
g__Eubacterium_ventriosum_group	0	0	0	0	0.03998	0.06925	0.3679	0.5031
g__Galbitalea	0	0	0	0	0.03828	0.06264	0.1054	0.4947
g__Ammoniphilus	0.0375	0.06495	0	0	0	0	0.3679	0.5031
g__Martelella	0	0	0	0	0.03748	0.06492	0.3679	0.5031
g__UCG-003	0.01091	0.01889	0.001282	0.00222	0.02508	0.02631	0.4999	0.6194
g__Allobranchiibius	0	0	0.009603	0.01663	0.02691	0.02979	0.1009	0.4947
g__norank_f__Limnochordaceae	0.02942	0.04893	0	0	0.006872	0.0119	0.2807	0.5031
g__Lutispora	0.03613	0.06258	0	0	0	0	0.3679	0.5031
g__norank_f__norank_o__Elsterales	0.03598	0.06232	0	0	0	0	0.3679	0.5031
g__Clostridium_sensu_stricto_3	0.006136	0.01063	0	0	0.02874	0.04977	0.558	0.6194
g__SWB02	0.02396	0.03949	0	0	0.01071	0.01673	0.2246	0.5031
g__Eubacterium_hallii_group	0	0	0	0	0.03416	0.05916	0.3679	0.5031
g__Thermoactinomyces	0	0	0	0	0.03373	0.05843	0.3679	0.5031
g__unclassified_f__Geobacteraceae	0.03341	0.05786	0	0	0	0	0.3679	0.5031
g__norank_f__norank_o__S085	0.02406	0.03769	0.008333	0.01443	0	0	0.2807	0.5031
g__Pleomorphomonas	0	0	0	0	0.03186	0.05518	0.3679	0.5031
g__unclassified_c__Gammaproteobacteria	0.005454	0.009447	0	0	0.02601	0.02258	0.1988	0.5031
g__norank_f__Silvanigrellaceae	0.03135	0.03178	0	0	0	0	0.1054	0.4947
g__Sandaracinobacter	0.02735	0.0342	0.003846	0.006661	0	0	0.1988	0.5031
g__unclassified_f__Dysgonomonadaceae	0	0	0	0	0.03061	0.05302	0.3679	0.5031
g__unclassified_f__Ruminococcaceae	0	0	0	0	0.03036	0.05258	0.3679	0.5031
g__Conexibacter	0.02194	0.02368	0.004685	0.002887	0.003385	0.004342	0.5775	0.6348
g__norank_f__Rhodobacteraceae	0	0	0	0	0.02999	0.05194	0.3679	0.5031
g__Phenylobacterium	0.01219	0.008045	0.001483	0.002568	0.01631	0.02647	0.3168	0.5031
g__Tumebacillus	0.02912	0.04028	0.0007414	0.001284	0	0	0.1988	0.5031
g__Thermopolyspora	0.02863	0.04959	0	0	0	0	0.3679	0.5031
g__Azospirillum	0.004772	0.008266	0	0	0.02377	0.02544	0.1988	0.5031
g__Phreatobacter	0	0	0	0	0.0282	0.047	0.1054	0.4947
g__norank_f__norank_o__norank_c__norank_p__Desulfobacterota	0.01773	0.0307	0	0	0.009963	0.01726	0.558	0.6194
g__unclassified_o__Chlamydiales	0.005475	0.009483	0.008325	0.009855	0.01382	0.02212	0.7209	0.7649
g__Neochlamydia	0.006136	0.01063	0.000641	0.00111	0.0207	0.03402	0.4999	0.6194
g__Phycicoccus	0.02659	0.04605	0	0	0.0006247	0.001082	0.558	0.6194
g__norank_f__norank_o__norank_c__Lineage_IIb	0.008181	0.01417	0	0	0.01883	0.03078	0.2807	0.5031
g__Ruminococcus	0	0	0	0	0.02696	0.02927	0.1054	0.4947
g__Agromyces	0.02664	0.04425	0	0	0	0	0.1054	0.4947
g__norank_f__norank_o__norank_c__bacteriap25	0.02294	0.02795	0	0	0.003471	0.004488	0.07749	0.4947
g__norank_f__Ruminococcaceae	0	0	0.001282	0.00222	0.0242	0.03024	0.1988	0.5031
g__Stappia	0	0	0.002564	0.004441	0.02232	0.0271	0.1988	0.5031
g__norank_f__norank_o__norank_c__BD2-11_terrestrial_group	0.02459	0.04071	0	0	0	0	0.1054	0.4947
g__Erythrobacter	0	0	0.00519	0.008989	0.01937	0.03354	0.558	0.6194
g__Varibaculum	0	0	0	0	0.02436	0.0422	0.3679	0.5031
g__Acidocella	0.01314	0.01738	0.009074	0.01384	0.001423	0.002465	0.5011	0.6194
g__Thiobacillus	0	0	0	0	0.02249	0.03895	0.3679	0.5031
g__Hungatella	0	0	0	0	0.0221	0.03645	0.1054	0.4947
g__Weissella	0	0	0	0	0.02204	0.03454	0.1054	0.4947
g__Bordetella	0.004537	0.003936	0.01335	0.02311	0.00414	0.00717	0.9481	0.9554
g__Finegoldia	0	0	0	0	0.02186	0.03787	0.3679	0.5031
g__Sphingoaurantiacus	0.02182	0.03779	0	0	0	0	0.3679	0.5031
g__unclassified_o__Frankiales	0	0	0.003846	0.006661	0.01758	0.01565	0.1988	0.5031
g__norank_f__norank_o__norank_c__norank_p__SAR324_cladeMarine_group_B	0.02113	0.03661	0	0	0	0	0.3679	0.5031
g__norank_f__norank_o__norank_c__Thermoleophilia	0.02113	0.03661	0	0	0	0	0.3679	0.5031
g__Agathobacter	0	0	0	0	0.0207	0.03585	0.3679	0.5031
g__Leucobacter	0.0007303	0.001265	0.01365	0.01991	0.006247	0.01082	0.4999	0.6194
g__norank_f__Fimbriimonadaceae	0.01909	0.03306	0.001483	0.002568	0	0	0.558	0.6194
g__norank_f__norank_o__norank_c__OM190	0.02045	0.03542	0	0	0	0	0.3679	0.5031
g__Taonella	0	0	0	0	0.01999	0.03462	0.3679	0.5031
g__Acinetobacter	0.00643	0.003549	0.006571	0.009766	0.006834	0.005471	0.7326	0.768
g__unclassified_p__Chloroflexi	0.002045	0.003542	0	0	0.01758	0.02862	0.2807	0.5031
g__Sellimonas	0	0	0	0	0.01937	0.03354	0.3679	0.5031
g__CL500-29_marine_group	0.004772	0.008266	0.00128	0.002218	0.01312	0.02272	0.9392	0.9501
g__unclassified_f__Kineosporiaceae	0	0	0	0	0.01883	0.03078	0.1054	0.4947
g__unclassified_f__Peptostreptococcaceae	0	0	0	0	0.01874	0.03246	0.3679	0.5031
g__Hydrogenophilus	0.0168	0.02909	0	0	0.001874	0.003246	0.558	0.6194
g__unclassified_f__Hyphomicrobiaceae	0.01841	0.03188	0	0	0	0	0.3679	0.5031
g__Chujaibacter	0.01215	0.01091	0.003607	0.004681	0.002651	0.0009507	0.5775	0.6348
g__norank_f__Ilumatobacteraceae	0.01773	0.0307	0	0	0	0	0.3679	0.5031
g__unclassified_f__Promicromonosporaceae	0	0	0	0	0.01749	0.0303	0.3679	0.5031
g__Fusobacterium	0.01714	0.02769	0	0	0	0	0.1054	0.4947
g__Longimicrobium	0	0	0.01705	0.02954	0	0	0.3679	0.5031
g__norank_f__Paludibacteraceae	0.01704	0.02952	0	0	0	0	0.3679	0.5031
g__norank_f__Geminicoccaceae	0.01704	0.02952	0	0	0	0	0.3679	0.5031
g__norank_f__norank_o__norank_c__Subgroup_5	0.006136	0.01063	0.01026	0.01776	0	0	0.558	0.6194
g__norank_f__Reyranellaceae	0.01636	0.02834	0	0	0	0	0.3679	0.5031
g__Lawsonella	0.01636	0.02834	0	0	0	0	0.3679	0.5031
g__Actinophytocola	0	0	0.01631	0.02825	0	0	0.3679	0.5031
g__Ruminiclostridium	0.003409	0.005904	0	0	0.01267	0.01837	0.2807	0.5031
g__Skermanella	0.01602	0.02107	0	0	0	0	0.1054	0.4947
g__norank_f__Micromonosporaceae	0.01588	0.02356	0	0	0	0	0.1054	0.4947
g__Rhodobacter	0.01461	0.0253	0	0	0.001249	0.002164	0.558	0.6194
g__norank_f__KF-JG30-B3	0.01568	0.02716	0	0	0	0	0.3679	0.5031
g__Anaerococcus	0	0	0	0	0.01566	0.02712	0.3679	0.5031
g__YC-ZSS-LKJ147	0.007499	0.01299	0	0	0.007496	0.01298	0.558	0.6194
g__unclassified_f__Dermatophilaceae	0	0	0	0	0.01499	0.02597	0.3679	0.5031
g__norank_f__AKYH767	0.005454	0.009447	0.0007414	0.001284	0.008746	0.01515	0.9392	0.9501
g__Propioniciclava	0.01168	0.02024	0	0	0.003123	0.00541	0.558	0.6194
g__Brevibacillus	0.008863	0.01535	0	0	0.005709	0.00811	0.3496	0.5031
g__norank_f__norank_o__KF-JG30-C25	0.01075	0.01521	0.003707	0.006421	0	0	0.2807	0.5031
g__Hymenobacter	0.0007303	0.001265	0.01024	0.01774	0.00345	0.005975	0.9392	0.9501
g__Kribbella	0.01432	0.0248	0	0	0	0	0.3679	0.5031
g__CAG-56	0	0	0.004487	0.007771	0.009457	0.01457	0.2807	0.5031
g__Sandaracinus	0.01388	0.02403	0	0	0	0	0.3679	0.5031
g__Belnapia	0.006136	0.01063	0	0	0.007496	0.01298	0.558	0.6194
g__unclassified_o__Elsterales	0	0	0	0	0.01351	0.01409	0.1054	0.4947
g__Cohnella	0.002146	0.002053	0.0007414	0.001284	0.01062	0.01839	0.6188	0.6759
g__Romboutsia	0.01159	0.02007	0	0	0.001874	0.003246	0.558	0.6194
g__Silvanigrella	0	0	0.01346	0.02331	0	0	0.3679	0.5031
g__Saccharopolyspora	0.01305	0.02061	0	0	0	0	0.1054	0.4947
g__Acidisoma	0	0	0.01291	0.01044	0	0	0.02211	0.4947
g__norank_f__norank_o__Subgroup_2	0.009964	0.01175	0.001382	0.001206	0.001402	0.001214	0.2949	0.5031
g__Epulopiscium	0	0	0	0	0.01242	0.02151	0.3679	0.5031
g__norank_f__norank_o__norank_c__Bacilli	0.01227	0.02125	0	0	0	0	0.3679	0.5031
g__unclassified_f__Streptosporangiaceae	0.01227	0.02125	0	0	0	0	0.3679	0.5031
g__Longivirga	0.01227	0.02125	0	0	0	0	0.3679	0.5031
g__norank_f__norank_o__MVP-88	0.01227	0.02125	0	0	0	0	0.3679	0.5031
g__Paenirhodobacter	0	0	0	0	0.01187	0.02056	0.3679	0.5031
g__Tyzzerella	0	0	0	0	0.01187	0.02056	0.3679	0.5031
g__Rubrivirga	0	0	0.009715	0.01494	0.00207	0.003585	0.2807	0.5031
g__norank_f__Saprospiraceae	0.01159	0.02007	0	0	0	0	0.3679	0.5031
g__norank_f__Nannocystaceae	0.01159	0.02007	0	0	0	0	0.3679	0.5031
g__norank_f__Myxococcaceae	0.01159	0.02007	0	0	0	0	0.3679	0.5031
g__Vulgatibacter	0.007499	0.01299	0	0	0.003748	0.006492	0.558	0.6194
g__Aggregatibacter	0	0	0	0	0.01124	0.01948	0.3679	0.5031
g__norank_f__Rikenellaceae	0	0	0	0	0.01106	0.01734	0.1054	0.4947
g__Kaistia	0.01091	0.01889	0	0	0	0	0.3679	0.5031
g__norank_f__Amb-16S-1323	0.01091	0.01889	0	0	0	0	0.3679	0.5031
g__norank_f__norank_o__norank_c__Acidimicrobiia	0.01091	0.01889	0	0	0	0	0.3679	0.5031
g__norank_f__Paenibacillaceae	0.01091	0.01889	0	0	0	0	0.3679	0.5031
g__norank_f__norank_o__Elev-16S-1166	0.01091	0.01889	0	0	0	0	0.3679	0.5031
g__norank_f__norank_o__Acidobacteriales	0.01043	0.01419	0	0	0	0	0.1054	0.4947
g__norank_f__norank_o__norank_c__Subgroup_11	0	0	0	0	0.01035	0.01793	0.3679	0.5031
g__Rickettsia	0	0	0.009638	0.01669	0.0006247	0.001082	0.558	0.6194
g__Jeotgalicoccus	0	0	0.00519	0.008989	0.004998	0.008656	0.558	0.6194
g__norank_f__norank_o__norank_c__Subgroup_22	0.008181	0.01417	0	0	0.001874	0.003246	0.558	0.6194
g__Pseudaminobacter	0.006817	0.01181	0.003205	0.005551	0	0	0.558	0.6194
g__unclassified_p__Firmicutes	0	0	0	0	0.009995	0.01731	0.3679	0.5031
g__unclassified_f__Methyloligellaceae	0.009645	0.01472	0	0	0	0	0.1054	0.4947
g__norank_f__norank_o__R7C24	0.009645	0.01472	0	0	0	0	0.1054	0.4947
g__Actinospica	0.00704	0.01219	0.002224	0.003852	0	0	0.558	0.6194
g__Oligoflexus	0.003409	0.005904	0	0	0.005709	0.00811	0.2807	0.5031
g__Vulcaniibacterium	0	0	0	0	0.008876	0.01197	0.1054	0.4947
g__unclassified_c__Acidobacteriae	0.008863	0.01535	0	0	0	0	0.3679	0.5031
g__Lechevalieria	0.008863	0.01535	0	0	0	0	0.3679	0.5031
g__Facklamia	0.008863	0.01535	0	0	0	0	0.3679	0.5031
g__Thermobacillus	0.001363	0.002362	0	0	0.007496	0.01298	0.558	0.6194
g__Roseburia	0	0	0	0	0.008833	0.01349	0.1054	0.4947
g__norank_f__cvE6	0.008604	0.0149	0	0	0	0	0.3679	0.5031
g__norank_f__Fodinicurvataceae	0.004772	0.008266	0	0	0.003748	0.006492	0.558	0.6194
g__norank_f__norank_o__Oligoflexales	0.003409	0.005904	0	0	0.004998	0.008656	0.558	0.6194
g__Longispora	0.008181	0.01417	0	0	0	0	0.3679	0.5031
g__Proteiniphilum	0	0	0	0	0.008121	0.01407	0.3679	0.5031
g__Marvinbryantia	0	0	0	0	0.008121	0.01407	0.3679	0.5031
g__Desulfovibrio	0	0	0	0	0.007757	0.00751	0.1054	0.4947
g__Acidicaldus	0	0	0.007683	0.01331	0	0	0.3679	0.5031
g__Gemmatimonas	0.00752	0.0083	0	0	0	0	0.1054	0.4947
g__Sedimentibacter	0.007499	0.01299	0	0	0	0	0.3679	0.5031
g__norank_f__norank_o__norank_c__vadinHA49	0.007499	0.01299	0	0	0	0	0.3679	0.5031
g__Lautropia	0.007499	0.01299	0	0	0	0	0.3679	0.5031
g__Nitrosomonas	0.007499	0.01299	0	0	0	0	0.3679	0.5031
g__Membranicola	0	0	0	0	0.007496	0.01298	0.3679	0.5031
g__unclassified_o__Polyangiales	0	0	0	0	0.007496	0.01298	0.3679	0.5031
g__Tessaracoccus	0	0	0	0	0.007496	0.01298	0.3679	0.5031
g__norank_f__norank_o__KI89A_clade	0	0	0	0	0.007496	0.01298	0.3679	0.5031
g__Aneurinibacillus	0.002727	0.004723	0.004487	0.007771	0	0	0.558	0.6194
g__Paenochrobactrum	0	0	0.007144	0.01051	0	0	0.1054	0.4947
g__unclassified_f__Oscillospiraceae	0	0	0	0	0.0069	0.01195	0.3679	0.5031
g__Clostridium_sensu_stricto_13	0.006866	0.01005	0	0	0	0	0.1054	0.4947
g__norank_f__Microscillaceae	0.006427	0.006577	0	0	0	0	0.1054	0.4947
g__Raineyella	0	0	0	0	0.006247	0.01082	0.3679	0.5031
g__norank_f__Methylopilaceae	0	0	0	0	0.006247	0.01082	0.3679	0.5031
g__Negativibacillus	0	0	0	0	0.00621	0.01076	0.3679	0.5031
g__unclassified_c__Thermoleophilia	0.006136	0.01063	0	0	0	0	0.3679	0.5031
g__norank_f__norank_o__PeM15	0.006136	0.01063	0	0	0	0	0.3679	0.5031
g__norank_f__A0839	0.006136	0.01063	0	0	0	0	0.3679	0.5031
g__norank_f__norank_o__norank_c__Pla4_lineage	0.006136	0.01063	0	0	0	0	0.3679	0.5031
g__Desulfitobacterium	0.006136	0.01063	0	0	0	0	0.3679	0.5031
g__Roseiarcus	0.003025	0.002624	0.002123	0.002231	0.00069	0.001195	0.5011	0.6194
g__Porphyromonas	0	0	0	0	0.005622	0.009738	0.3679	0.5031
g__unclassified_f__Gemmatimonadaceae	0	0	0	0	0.005622	0.009738	0.3679	0.5031
g__norank_f__37-13	0	0	0	0	0.005622	0.009738	0.3679	0.5031
g__norank_f__Spirosomaceae	0.005475	0.009483	0	0	0	0	0.3679	0.5031
g__unclassified_o__Cellvibrionales	0.005454	0.009447	0	0	0	0	0.3679	0.5031
g__norank_f__Lachnospiraceae	0.005454	0.009447	0	0	0	0	0.3679	0.5031
g__Candidatus_Uzinura	0.005454	0.009447	0	0	0	0	0.3679	0.5031
g__norank_f__Acidobacteriaceae_Subgroup_1	0.003077	0.003602	0.001483	0.002568	0.0007116	0.001233	0.4999	0.6194
g__norank_f__AKIW781	0	0	0	0	0.00483	0.008365	0.3679	0.5031
g__Caldibacillus	0.004772	0.008266	0	0	0	0	0.3679	0.5031
g__Erysipelatoclostridium	0.004772	0.008266	0	0	0	0	0.3679	0.5031
g__Janibacter	0.004772	0.008266	0	0	0	0	0.3679	0.5031
g__norank_f__Rhodanobacteraceae	0.004772	0.008266	0	0	0	0	0.3679	0.5031
g__Sinomonas	0	0	0.004487	0.007771	0	0	0.3679	0.5031
g__norank_f__norank_o__Clostridia_vadinBB60_group	0	0	0	0	0.00414	0.00717	0.3679	0.5031
g__norank_f__Euzebyaceae	0.00409	0.007085	0	0	0	0	0.3679	0.5031
g__unclassified_o__Gaiellales	0.00409	0.007085	0	0	0	0	0.3679	0.5031
g__Nannocystis	0	0	0.003841	0.006653	0	0	0.3679	0.5031
g__Alishewanella	0	0	0	0	0.003748	0.006492	0.3679	0.5031
g__unclassified_f__Bacillaceae	0.0007303	0.001265	0.002966	0.005137	0	0	0.558	0.6194
g__Olsenella	0.002191	0.003795	0	0	0.00138	0.00239	0.558	0.6194
g__Spirosoma	0	0	0	0	0.003558	0.006163	0.3679	0.5031
g__Kytococcus	0.003509	0.004213	0	0	0	0	0.1054	0.4947
g__norank_f__norank_o__PLTA13	0.002727	0.004723	0.0007414	0.001284	0	0	0.558	0.6194
g__unclassified_c__Coriobacteriia	0.003409	0.005904	0	0	0	0	0.3679	0.5031
g__unclassified_f__Chloroflexaceae	0.003409	0.005904	0	0	0	0	0.3679	0.5031
g__norank_f__Deinococcaceae	0.003409	0.005904	0	0	0	0	0.3679	0.5031
g__norank_f__norank_o__Saccharimonadales	0.003409	0.005904	0	0	0	0	0.3679	0.5031
g__norank_f__Longimicrobiaceae	0.003409	0.005904	0	0	0	0	0.3679	0.5031
g__Adhaeribacter	0.003409	0.005904	0	0	0	0	0.3679	0.5031
g__norank_f__norank_o__Candidatus_Abawacabacteria	0.003409	0.005904	0	0	0	0	0.3679	0.5031
g__unclassified_f__Parachlamydiaceae	0.003409	0.005904	0	0	0	0	0.3679	0.5031
g__Clostridium_innocuum_group	0.0006817	0.001181	0	0	0.002499	0.004328	0.558	0.6194
g__norank_f__Eubacterium_coprostanoligenes_group	0	0	0	0	0.00276	0.00478	0.3679	0.5031
g__Abditibacterium	0	0	0	0	0.00276	0.00478	0.3679	0.5031
g__Kouleothrix	0.002727	0.004723	0	0	0	0	0.3679	0.5031
g__norank_f__Fibrobacteraceae	0.002727	0.004723	0	0	0	0	0.3679	0.5031
g__Williamsia	0	0	0.002564	0.004441	0	0	0.3679	0.5031
g__Butyricicoccus	0	0	0.002561	0.004436	0	0	0.3679	0.5031
g__Coprococcus	0	0	0	0	0.002499	0.004328	0.3679	0.5031
g__Cellulosilyticum	0.002347	0.004064	0	0	0	0	0.3679	0.5031
g__Lachnospiraceae_UCG-007	0.002347	0.004064	0	0	0	0	0.3679	0.5031
g__norank_f__Solirubrobacteraceae	0.002194	0.0001507	0	0	0	0	0.02211	0.4947
g__Occallatibacter	0.0007303	0.001265	0.001382	0.001207	0	0	0.2807	0.5031
g__Globicatella	0	0	0	0	0.00207	0.003585	0.3679	0.5031
g__Planifilum	0.002045	0.003542	0	0	0	0	0.3679	0.5031
g__Intrasporangium	0.002045	0.003542	0	0	0	0	0.3679	0.5031
g__norank_f__A4b	0.002045	0.003542	0	0	0	0	0.3679	0.5031
g__Aeromicrobium	0.002045	0.003542	0	0	0	0	0.3679	0.5031
g__Clostridium_sensu_stricto_14	0	0	0.001921	0.003327	0	0	0.3679	0.5031
g__unclassified_f__Pseudonocardiaceae	0.0007822	0.001355	0.0007414	0.001284	0	0	0.558	0.6194
g__Mogibacterium	0.0007822	0.001355	0	0	0.0006247	0.001082	0.558	0.6194
g__norank_f__norank_o__PB19	0.001363	0.002362	0	0	0	0	0.3679	0.5031
g__norank_f__Rhodothermaceae	0.001363	0.002362	0	0	0	0	0.3679	0.5031
g__Legionella	0	0	0	0	0.001249	0.002164	0.3679	0.5031
g__CHKCI002	0	0	0	0	0.001249	0.002164	0.3679	0.5031
g__unclassified_f__Erysipelotrichaceae	0	0	0	0	0.001249	0.002164	0.3679	0.5031
