# Supplementary material for: High-throughput sequencing explores the genetic variability of endophytic bacteria in three Sichuan bamboo species (Phyllostachys edulis, Bambusa rigida, and Pleioblastus amarus)
Source: Front Microbiol. 2025 Feb 19;15:1501057. doi: 10.3389/fmicb.2024.1501057 (PMC11881748; doi:10.3389/fmicb.2024.1501057)
Supplement: Supplementary file 4 [file Data_Sheet_4.csv]

Sample Name	OTU_num	Sd	%	Sd(%)
MZ	426	48.38	36.76	4.17462309
KZ	779	56.29	67.21	3.484837078
YT	693	50.74	59.79	4.692740525
