# Supplementary material for: High-throughput sequencing explores the genetic variability of endophytic bacteria in three Sichuan bamboo species (Phyllostachys edulis, Bambusa rigida, and Pleioblastus amarus)
Source: Front Microbiol. 2025 Feb 19;15:1501057. doi: 10.3389/fmicb.2024.1501057 (PMC11881748; doi:10.3389/fmicb.2024.1501057)
Supplement: Supplementary file 6 [file Table_2.xlsx]

## Sheet: Sheet1
Group	Dominant phyla	%	Dominant genus	%	Diversity index
MZ	Proteobacteria	68.58	1174-901-12	32.54	Low
	Myxococcota	13.01	P3OB-42	12.28
	Actinobacteriota	8.72	Sphingomonas	8.66
	Acidobacteriota	2.94	Pseudomonas	3.39
	Deinococcota	2.42	Methylocella	2.84
KZ	Proteobacteria	68.3	unclassified_f_Enterobacteriaceae	16.58	Medium
	Actinobacteriota	13.7	Aquabacterium	6.51
	Firmicutes	8.7	Ralstonia	4.38
	Bacteroidota	3.02	Sphingomonas	3.87
	Myxococcota	1.79	Bacillus	2.27
YT	Proteobacteria	62.88	Sphingomonas	11.29	High
	Actinobacteriota	16.88	1174-901-12	7.89
	Firmicutes	6.54	Methylobacterium-Methylorubrum	6.89
	Bacteroidota	4.85	Aquabacterium	4.58
	Myxococcota	4.11	Amnibacterium	3.83
